# Supplementary material for: Reference gene selection for molecular studies of dormancy in wild oat (Avena fatua L.) caryopses by RT-qPCR method
Source: PLoS One. 2018 Feb 1;13(2):e0192343. doi: 10.1371/journal.pone.0192343 (PMC5794185; doi:10.1371/journal.pone.0192343)
Supplement: S2 Table — (XLSX) [file pone.0192343.s004.xlsx]

## Sheet: S2 Table
		Table S2. Identification of transcripts in A. fatua unigene assembly using Poaceae transcripts as queries.
		Source of query sequence	Accession numbers of sequences used in BLASTn search a	Number of retrieved A. fatua unigenes	A. fatua unigene with the highest homology to the query sequence used for primer design	A. fatua putative gene homolog	Length of the hit sequence (bp)	E-score	Pairwise identity (%)	Bit score	Length of deduced full/partial aa sequence (aa)	Full length ORF?b	Pairwise identity for deduced aa sequences (%)d
		Hordeum vulgare	L11740	8	CL3197 contig1	AfEF1a	1351	0	90.3	1846.130	447	Yes	95.3
		Hordeum vulgare	X60343	13	Unigene 36693	AfGAPDH1	1174	0	90.4	1597.270	337	Yes	96.4
		Hordeum vulgare	M36650	8	Unigene 36695	AfGAPDH2	1112	0	89.4	1447.590	337	Yes	95.1 (87.8)e
		Avena fatua	KT153028	8	CL4896 contig1	AfTBP2	320	1.24e-153	97.5	542.297	117	No [- 86 aa (N)]c	97.2 (95.8)f
		Avena sativa	X97446	12	Unigene36141	AfTUA1	1305	0	98.9	2277.140	426	No [- 24 aa (N)]	97.9
		Brachypodium distachyon	XM_003563770	12	Unigene2728	AfUBC1	670	0	82.9	693.780	148	Yes	98.0
		Brachypodium distachyon	XM_003558027	2	CL162 contig2	AfUBC2	1129	0	83.8	1281.680	306	Yes	83.0
		Avena fatua	AJ001140	2	CL7717 contig1	AfVP1	2028	0	98.3	3501.630	666	Yes	98.6
		a Nucleotide sequences retrived from GeneBank database
		b If a full length Open Reading Frame (ORF) has not been observed, the number of amino acids (aa) missing from A. fatua deduced aa sequence (relative to translated query sequence ) has been listed for the N and/or C termini.
		c The deduced ORF of AfTBP2 was compared to the full length Oryza sativa ORF (GeneBank AAL73490.1) which represents AF464907_1 locus
		d General protein alignment with free end gaps was conducted using Geneious software (Cost matrix: Blosum 62; gap open penalty: 12; gap extension penalty:3)
		e The value in parentheses refers to X60343 which represents full CDS of HvGAPDH, whereas M36650 represents 3' end and is shorter than deduced aa sequence of putative AfGAPDH2
		f The value in parentheses refers to AF464907 which represents a full ORF of OsTBP2, whereas KT153028 represents partial ORF and is shorter at C-end than deduced aa sequence of putative AfTBP2
